# Supplementary material for: LC-MS Metabolite Profiling and the Hypoglycemic Activity of Morus alba L. Extracts
Source: Molecules. 2022 Aug 23;27(17):5360. doi: 10.3390/molecules27175360 (PMC9457631; doi:10.3390/molecules27175360)
Supplement: Supplementary file 1 [file molecules-27-05360-s001.zip]

Archive with 1 entries (1 files):
- molecules-1830219-supplementary.pdf
